# Supplementary material for: MicroRNAs as Diagnostic and Therapeutic Biomarkers in Childhood Asthma: A Systematic Review with Bioinformatics Analysis
Source: J Pers Med. 2026 Mar 25;16(4):179. doi: 10.3390/jpm16040179 (PMC13117330; doi:10.3390/jpm16040179)
Supplement: Supplementary file 1 [file jpm-16-00179-s001.zip]

Archive with 1 entries (1 files):
- jpm-4186825-supplementary.pdf
